# Supplementary material for: Influence of fermented feed additive on gut morphology, immune status, and microbiota in broilers
Source: BMC Vet Res. 2022 Jun 10;18:218. doi: 10.1186/s12917-022-03322-4 (PMC9185985; doi:10.1186/s12917-022-03322-4)
Supplement: Supplementary file 1 — Additional file 1. [file 12917_2022_3322_MOESM1_ESM.zip]

Archive with 72 entries (72 files):
- test of IL-10.pdf
- test of IL-10-1.pdf
- test of Rate of Liver.pdf
- test of Rate of Liver-1.pdf
- test of Spleen.pdf
- test of Thymus Index-3.pdf
- test of Thymus Index-4.pdf
- test of Thymus Index-5.pdf
- test of TLR-1.pdf
- test of TLR-4.pdf
- (species).pdf
- (order).pdf
- (genus).pdf
- (family).pdf
- 2-test of TLR-2.pdf
- 1-test of TLR-2.pdf
- (class).pdf
- test of Thigh Muscle.pdf
- test of IL-6-1.pdf
- test of IL-1(beta)-1.pdf
- test of IL-1(beta).pdf
- test of Bursa Index-2.pdf
- test of Bursa Index-1.pdf
- test of Bursa Index.pdf
- test of Breast Muscle-6.pdf
- test of Breast Muscle-3.pdf
- test of Breast Muscle-2.pdf
- test of Breast Muscle-1.pdf
- test of Breast Muscle.pdf
- test of All Eviscerate-3.pdf
- test of TLR-3.pdf
- test of TLR4.pdf
- test of Thigh Muscle-1.pdf
- test of Spleen-1.pdf
- test of Rate of Liver-2.pdf
- test of All Eviscerate-1.pdf
- test of IL-6.pdf
- test of IL-6-2.pdf
- test of IL-1(beta)-3.pdf
- test of IL-1(beta)-2.pdf
- test of IFN.pdf
- test of Breast Muscle-5.pdf
- test of Breast Muscle-4.pdf
- 2-test of IL-10-2.pdf
- 1-test of IL-10-2.pdf
- TLR4.pdf
- Thymus Index.pdf
- Thigh Muscle.pdf
- t test of All Eviscerate.pdf
- Spleen.pdf
- Rate of Liver-1.pdf
- Rate of Liver.pdf
- IL-6.pdf
- IL-4.pdf
- IL-1(beta).pdf
- 2-IL-10.pdf
- 1-IL-10.pdf
- IFN.pdf
- Bursa Index.pdf
- Breast Muscle.pdf
- All Eviscerate.pdf
- phylum.pdf
- test of CD.pdf
- test of CD-1.pdf
- test of IntestineCD-1.pdf
- test of VH-1.pdf
- test of VH_CD.pdf
- test of VH_CD-1.pdf
- test of VH_CD-2.pdf
- test of VH_CD-3.pdf
- test VH_CD.pdf
- test of VH.pdf
